# Supplementary material for: Pilot study: a descriptive-retrospective analysis of SARS-CoV-2 variants distribution and phylogenesis in the Phlegraean area
Source: Front Mol Biosci. 2025 Feb 27;12:1536953. doi: 10.3389/fmolb.2025.1536953 (PMC11903270; doi:10.3389/fmolb.2025.1536953)
Supplement: Supplementary file 1 [file Table2.xlsx]

## Sheet: Foglio1
Table S2. Patients' symptoms. Symptoms most frequently encountered in relation to clade and variant with the number of patients.
CLADES	VARIANTS	COLD	COUGH	HEADACHE	RESPIRATORY DISTRESS	TIREDNESS	FEVER	LOSS	STOMACH ACHE	DIARRHEA	CONSTIPATION	SICKNESS	NAUSEA	N. PATIENTS TOT 38
								SMEAL/TASTE
21K	BA.1	X										X	X	6
21K	BA.1.1		X	X	X		X							2
21K	BA.1.17.2	X	X		X	X								3
21K	BA.1.21.1													1
21L	BA.2	X	X	X	X	X	X	X	X	X		X	X	7
21L	BA.2.10.1			X		X	X							1
21L	BA.2.9													1
22A	BA.4													1
22B	BA.5.1	X	X	X	X	X	X	X					X	5
22B	BA.5.1.10	X												1
22B	BA.5.2	X	X	X		X	X					X	X	4
22B	BA.5.2.3			X	X	X	X							1
22B	BE.1													1
22E	BQ.1.1	X	X	X		X	X					X		3
22E	BQ.1.23	X	X					X						1
