# Supplementary material for: Pilot study: a descriptive-retrospective analysis of SARS-CoV-2 variants distribution and phylogenesis in the Phlegraean area
Source: Front Mol Biosci. 2025 Feb 27;12:1536953. doi: 10.3389/fmolb.2025.1536953 (PMC11903270; doi:10.3389/fmolb.2025.1536953)
Supplement: Supplementary file 3 [file Table1.xlsx]

## Sheet: Table S1
SAMPLE	Virus Name	Accession ID
1	hCoV-19/Italy/ISMBaia/2022	EPI_ISL_17145645
2	hCoV-19/Italy/CAM-ISMBAIA-02/2021	EPI_ISL_17980455
3	hCoV-19/Italy/CAM-ISMBAIA-03/2022	EPI_ISL_17980472
4	hCoV-19/Italy/CAM-ISMBAIA-04/2022	EPI_ISL_17980473
5	hCoV-19/Italy/CAM-ISMBAIA-05/2022	EPI_ISL_17980474
6	hCoV-19/Italy/CAM-ISMBAIA-06/2021	EPI_ISL_17980475
7	hCoV-19/Italy/CAM-ISMBAIA-07/2022	EPI_ISL_17980476
8	hCoV-19/Italy/CAM-ISMBAIA-08/2021	EPI_ISL_17980477
9	hCoV-19/Italy/CAM-ISMBAIA-09/2022	EPI_ISL_17980478
10	hCoV-19/Italy/CAM-ISMBAIA-10/2022	EPI_ISL_17980479
11	hCoV-19/Italy/CAM-ISMBAIA-11/2022	EPI_ISL_17980531
12	hCoV-19/Italy/CAM-ISMBAIA-12/2022	EPI_ISL_17980532
13	hCoV-19/Italy/CAM-ISMBAIA-13/2022	EPI_ISL_17980534
14	hCoV-19/Italy/CAM-ISMBAIA-14/2022	EPI_ISL_17980535
15	hCoV-19/Italy/CAM-ISMBAIA-15/2021	EPI_ISL_17980536
16	hCoV-19/Italy/CAM-ISMBAIA-16/2022	EPI_ISL_17985108
17	hCoV-19/Italy/CAM-ISMBAIA-17/2022	EPI_ISL_17985109
18	hCoV-19/Italy/CAM-ISMBAIA-18/2022	EPI_ISL_17985110
19	hCoV-19/Italy/CAM-ISMBAIA-19/2022	EPI_ISL_17985111
20	hCoV-19/Italy/CAM-ISMBAIA-20/2022	EPI_ISL_17985112
21	hCoV-19/Italy/CAM-ISMBAIA-21/2022	EPI_ISL_17985113
22	hCoV-19/Italy/CAM-ISMBAIA-22/2022	EPI_ISL_17985114
23	hCoV-19/Italy/CAM-ISMBAIA-23/2022	EPI_ISL_17985115
24	hCoV-19/Italy/CAM-ISMBAIA-24/2022	EPI_ISL_17985116
25	hCoV-19/Italy/CAM-ISMBAIA-25/2022	EPI_ISL_17985117
26	hCoV-19/Italy/CAM-ISMBAIA-26/2022	EPI_ISL_17985118
27	hCoV-19/Italy/CAM-ISMBAIA-27/2022	EPI_ISL_17985120
28	hCoV-19/Italy/CAM-ISMBAIA-28/2023	EPI_ISL_17985121
29	hCoV-19/Italy/CAM-ISMBAIA-29/2023	EPI_ISL_17985190
30	hCoV-19/Italy/CAM-ISMBAIA-30/2022	EPI_ISL_17985191
31	hCoV-19/Italy/CAM-ISMBAIA-31/2022	EPI_ISL_17985192
32	hCoV-19/Italy/CAM-ISMBAIA-32/2022	EPI_ISL_17985193
33	hCoV-19/Italy/CAM-ISMBAIA-33/2022	EPI_ISL_17985194
34	hCoV-19/Italy/CAM-ISMBAIA-34/2022	EPI_ISL_17985195
35	hCoV-19/Italy/CAM-ISMBAIA-35/2022	EPI_ISL_17985197
36	hCoV-19/Italy/CAM-ISMBAIA-36/2022	EPI_ISL_17985198
37	hCoV-19/Italy/CAM-ISMBAIA-37/2022	EPI_ISL_17985199
38	hCoV-19/Italy/CAM-ISMBAIA-38/2022	EPI_ISL_17985200
